# Supplementary material for: Enhanced quantitation of pathological α-synuclein in patient biospecimens by RT-QuIC seed amplification assays
Source: PLoS Pathog. 2024 Sep 20;20(9):e1012554. doi: 10.1371/journal.ppat.1012554 (PMC11451978; doi:10.1371/journal.ppat.1012554)
Supplement: S1 Appendix — (XLSX) [file ppat.1012554.s013.xlsx]

## Sheet: S1 Fig
	10-Fold																											5-Fold
Hours	10-4				10-5				10-6				10-7				10-8				10-9						Hours	10-4				2x10-5				4x10-6				8x10-7				1.6x10-7				3.2x10-8
0.72	2608	2508	2535	2661	2626	2729	2514	2586	2599	2548	2524	2560	2754	2450	2498	2516	3041	2610	2781	2474	2529	2596	2536	2555			0.72	2116	1971	2065	2387	2070	2064	1999	1966	1903	1938	1953	1996	1973	1907	1942	1919	1945	2019	1910	1915	1897	2522
1.44	2617	2406	2422	2427	2473	2549	2431	2391	2560	2410	2481	2623	2566	2312	2408	2334	2767	2460	2673	2348	2407	2363	2395	2323			1.44	2308	1925	1963	2309	1926	1917	1930	1914	1932	1807	1800	1898	1875	1877	1835	1908	1872	1861	1907	1866	1884	2456
2.16	2474	2404	2391	2372	2464	2529	2423	2322	2382	2497	2439	2345	2447	2366	2417	2321	2777	2334	2541	2348	2317	2293	2388	2401			2.16	1933	1948	1902	2374	1868	1866	1901	1884	1902	1823	1853	1873	1876	1871	1900	1847	1909	1816	1849	1862	1930	2493
2.88	2436	2417	2389	2371	2448	2477	2405	2282	2392	2444	2456	2384	2393	2312	2438	2257	2752	2344	2502	2340	2292	2370	2396	2319			2.88	1897	1909	1862	2354	1855	1909	1798	1908	1849	1837	1876	1879	2067	1810	1825	1804	1812	1859	1873	1807	1913	2513
3.6	2334	2388	2380	2322	2465	2434	2306	2327	2406	2361	2365	2350	2374	2302	2390	2238	2743	2326	2486	2379	2374	2371	2269	2303			3.6	1891	1841	1912	2287	2141	1876	1833	1858	1878	1828	1819	1828	1831	1863	1837	1956	1801	1808	1878	1781	1865	2503
4.32	2371	2332	2330	2350	2364	2454	2297	2316	2424	2363	2405	2391	2396	2206	2355	2192	2599	2262	2468	2324	2344	2285	2320	2323			4.32	1829	1860	1929	2304	1953	1856	1824	1937	1752	1842	1866	1867	2094	1810	1816	1800	1810	1844	1928	1805	1887	2514
5.04	2382	2402	2278	2318	2305	2421	2291	2283	2339	2333	2320	2227	2290	2225	2360	2308	2656	2285	2453	2462	2339	2243	2335	2252			5.04	2175	1817	1928	2319	1858	1846	1818	1893	1813	1758	1855	1796	1821	1771	1810	1832	1798	1745	1817	1805	1816	2352
5.76	2380	2268	2309	2305	2258	2439	2352	2226	2381	2307	2397	2195	2289	2229	2361	2206	2712	2324	2339	2393	2363	2296	2257	2264			5.76	1931	1833	1884	2262	1886	1825	1795	1874	1841	1814	1841	1847	1767	1826	1819	1774	1741	1828	1836	1815	1892	2433
6.48	2330	2272	2227	2292	2271	2393	2250	2285	2329	2329	2376	2242	2384	2193	2327	2283	2631	2290	2462	2387	2318	2280	2290	2299			6.48	1915	1854	1892	2269	1861	1830	1811	1805	1797	1804	1807	1861	1866	1829	1865	1848	1905	1805	1860	1821	1799	2435
7.2	2280	2247	2263	2302	2332	2309	2267	2234	2370	2278	2351	2232	2348	2230	2328	2212	2618	2261	2399	2254	2310	2237	2224	2313			7.2	1929	1823	1884	2343	1878	1855	1813	1850	1819	1814	1836	1845	2193	1777	1803	1798	1815	1802	1851	1766	1803	2395
7.92	2311	2253	2272	2212	2367	2401	2270	2190	2305	2312	2314	2200	2325	2187	2283	2210	2699	2245	2375	2236	2281	2272	2358	2298			7.92	2062	1844	1900	2348	1807	1867	1790	1822	1792	1763	1795	1852	1773	1785	1793	1756	1759	1766	1899	1795	1786	2449
8.64	2276	2266	2265	2279	2267	2411	2311	2224	2283	2318	2313	2252	2282	2182	2286	2213	2670	2228	2310	2328	2269	2221	2268	2231			8.64	1881	1825	1829	2302	1795	1830	1732	1858	1783	1783	1771	1816	1776	1795	1781	1803	1798	1812	1824	1760	1779	2321
9.36	2310	2180	2214	2223	2219	2335	2312	2268	2272	2186	2348	2250	2252	2196	2282	2168	2620	2313	2318	2287	2257	2218	2199	2282			9.36	2059	1813	1845	2289	1816	1798	1814	1879	1827	1816	1772	1862	1936	1769	1803	1786	1792	1805	1846	1799	1797	2356
10.08	2241	2185	2275	2266	2302	2378	2266	2226	2290	2252	2278	2195	2254	2183	2222	2258	2622	2271	2347	2234	2270	2184	2223	2279			10.08	2009	1853	1847	2293	1849	1828	1752	1898	1777	1799	1825	1816	1722	1744	1756	1743	1832	1750	1820	1741	1815	2415
10.8	2259	2238	2225	2222	2278	2245	2255	2160	2206	2188	2271	2156	2264	2180	2261	2178	2651	2209	2244	2381	2179	2246	2165	2253			10.8	1993	1837	1919	2261	1780	1811	1770	1867	1756	1811	1835	1778	1806	1789	1760	1832	1835	1740	1834	1776	1784	2365
11.52	2222	2163	2207	2217	2208	2277	2257	2231	2305	2202	2351	2134	2247	2155	2239	2182	2632	2285	2301	2368	2257	2233	2215	2200			11.52	2105	1798	1852	2322	1852	1784	1779	1870	1736	1800	1778	1777	1815	1732	1785	1796	1858	1771	1783	1792	1751	2430
12.24	2311	2159	2202	2246	2281	2367	2191	2150	2236	2226	2324	2184	2281	2170	2249	2124	2617	2258	2289	2260	2231	2229	2181	2249			12.24	1865	1842	1836	2289	1770	1775	1763	1865	1733	1784	1761	1784	2065	1768	1765	1801	1791	1704	1809	1777	1776	2424
12.97	2251	2258	2234	2189	2253	2286	2228	2201	2261	2201	2264	2212	2278	2156	2261	2130	2608	2238	2282	2186	2220	2194	2240	2229			12.97	1908	1812	1872	2159	1755	1823	1783	1867	1756	1806	1818	1788	1965	1754	1730	1766	1775	1711	1808	1739	1710	2352
13.69	2282	2197	2176	2154	2252	2298	2200	2182	2238	2183	2283	2166	2243	2118	2263	2178	2621	2263	2237	2321	2233	2207	2180	2178			13.69	2144	1794	1866	2222	1791	1761	1772	1861	1826	1790	1785	1761	1820	1788	1767	1753	1730	1707	1782	1740	1769	2350
14.41	2325	2168	2214	2277	2242	2406	2204	2225	2209	2189	2244	2138	2231	2152	2268	2128	2548	2226	2295	2202	2246	2223	2285	2190			14.41	2070	1791	1877	2201	1824	1809	1766	1842	1723	1787	1755	1819	1719	1755	1748	1741	1748	1732	1869	1702	1746	2453
15.13	2313	2169	2180	2266	2246	2339	2199	2194	2224	2209	2245	2127	2235	2188	2260	2076	2535	2154	2237	2186	2207	2156	2197	2202			15.13	1887	1739	1874	2233	1813	1741	1729	1866	1774	1769	1759	1831	1759	1743	1757	1794	1718	1711	1783	1734	1803	2401
15.85	2596	2162	2200	2329	2188	2277	2184	2194	2226	2215	2255	2143	2224	2142	2194	2145	2638	2219	2277	2145	2230	2143	2102	2143			15.85	2245	1795	1889	2199	1841	1840	1743	1831	1684	1726	1778	1772	1753	1739	1735	1750	1758	1675	1806	1743	1765	2425
16.57	3087	2187	2229	2651	2234	2324	2220	2167	2225	2183	2226	2138	2233	2090	2181	2101	2534	2119	2303	2215	2176	2158	2159	2178			16.57	2525	1959	1964	2283	1910	1733	1776	1885	1783	1782	1823	1817	1879	1746	1786	1794	1728	1719	1828	1716	1742	2244
17.29	3119	2274	2275	2674	2260	2308	2319	2152	2255	2154	2203	2131	2164	2106	2160	2175	2547	2206	2287	2296	2125	2166	2146	2163			17.29	2837	2291	2207	2336	2081	1774	1735	1876	1759	1787	1767	1797	1965	1680	1744	1771	1813	1736	1788	1748	1709	2398
18.01	3598	2278	2252	3615	2352	2485	2444	2201	2212	2143	2195	2120	2212	2162	2219	2145	2477	2142	2189	2195	2157	2205	2139	2165			18.01	3188	2564	2554	2364	2667	1829	1792	1872	1730	1824	1754	1764	1871	1689	1721	1700	1683	1671	1770	1817	1789	2424
18.73	4366	2538	2726	3456	2603	2746	2680	2245	2257	2145	2209	2092	2201	2094	2243	2075	2507	2268	2131	2118	2166	2143	2190	2147			18.73	4089	2904	3188	2300	2878	1950	1962	1880	1717	2080	1747	1710	1764	1737	1671	1775	1668	1717	1735	1698	1735	2382
19.45	5452	2859	2668	4376	3120	3007	2969	2362	2245	2175	2125	2111	2205	2082	2179	2129	2566	2149	2166	2165	2169	2112	2135	2122			19.45	3968	3509	4041	2472	3259	1971	2276	1906	1674	2336	1749	1798	1733	1708	1716	1738	1714	1680	1771	1720	1718	2269
20.17	6106	3128	2802	5564	3346	3393	3560	2539	2316	2218	2266	2107	2195	2116	2243	2146	2516	2233	2130	2302	2182	2205	2119	2104			20.17	5564	4290	4354	2613	4073	2287	2177	1909	1756	2669	1814	1819	1714	1698	1750	1744	1665	1705	1778	1700	1740	2291
20.89	7337	3012	3056	6526	4093	3910	4219	2915	2342	2240	2213	2139	2153	2075	2214	2126	2486	2109	2161	2156	2127	2141	2198	2147			20.89	5244	5057	4933	3183	4966	2584	2514	1991	1732	3078	1965	2004	1669	1694	1717	1751	1668	1706	1758	1731	1746	2324
21.61	7304	4428	3994	7460	5034	4291	4769	3431	2848	2316	2207	2062	2135	2065	2184	2085	2619	2132	2187	2170	2156	2169	2184	2065			21.61	6053	5942	6294	3657	6372	3190	2881	2146	1776	3805	2073	2114	1712	1677	1729	1708	1666	1726	1710	1729	1755	2275
22.33	8935	4242	4339	9771	5687	5433	5878	4275	3626	2397	2235	2122	2097	2132	2189	2076	2492	2189	2155	2195	2085	2120	2151	2171			22.33	7357	6625	6569	4222	5958	3770	3369	2654	1670	4250	2294	2486	1695	1649	1723	1756	1634	1691	1743	1685	1714	2413
23.05	9604	4999	4467	11000	6820	6318	6488	4430	4402	2789	2250	2099	2146	2142	2128	2119	2539	2112	2115	2149	2074	2146	2068	2091			23.05	7649	7560	8138	4682	7270	5003	4222	2969	1701	4960	2878	2811	1677	1833	1669	1718	1653	1653	1752	1684	1653	2293
23.77	10707	5036	5658	11210	7925	6479	8254	4751	4512	3518	2220	2049	2128	2025	2185	2080	2495	2148	2174	2119	2181	2175	2118	2134			23.77	8780	9477	9540	5461	8085	4768	4537	3283	1683	5804	3346	3228	1787	1768	1660	1707	1695	1653	1726	1721	1672	2236
24.49	11402	6800	5493	13487	8778	7558	9243	5960	5784	3840	2183	2033	2077	2062	2139	2086	2496	2095	2226	2190	2176	2114	2143	2064			24.49	9029	10583	10252	6047	9027	5454	5061	3871	1655	6503	4001	4205	1733	1931	1646	1763	1668	1716	1723	1711	1661	2341
25.21	12880	7300	5704	14739	9774	8652	10374	7480	7157	4233	2233	2061	2113	2086	2165	2085	2516	2075	2250	2235	2118	2114	2100	2053			25.21	10570	12050	11602	6671	9424	6448	6180	4568	1762	7419	4460	5001	1706	2390	1662	1671	1730	1653	1748	1640	1732	2361
25.93	13409	7336	6766	15071	11373	9108	11756	7368	9415	4633	2139	1992	2116	2120	2189	2077	2530	2105	2183	2062	2083	2196	2074	2178			25.93	10226	12065	11832	7713	11353	6839	6444	5217	1981	7702	4848	5776	1623	2617	1677	1712	1629	1668	1743	1647	1729	2313
26.65	14892	7500	7714	16576	12655	10405	11883	9249	11169	6082	2109	2075	2086	2059	2175	2021	2484	2147	2115	2152	2138	2120	2131	2158			26.65	12294	13015	13399	8592	12267	8297	6678	6671	2203	8683	6108	7952	1685	3137	1724	1701	1616	1627	1706	1664	1661	2396
27.37	16254	8975	8012	19073	13787	12016	14024	9748	13177	6670	2208	2076	2042	2091	2177	2105	2477	2094	2108	2168	2150	2111	2123	2095			27.37	12875	14151	14053	9559	13090	8879	7495	7114	2201	9403	6232	8415	1638	3585	1752	1680	1614	1641	1675	1716	1699	2381
28.09	17428	10789	8453	21057	16258	12941	16213	11067	13184	7585	2140	2055	2083	2097	2173	2057	2498	2075	2140	2108	2088	2108	2070	2057			28.09	12999	15258	15262	10220	13640	9528	8376	7881	2492	9840	7199	9309	1621	4082	1892	1648	1620	1646	1650	1642	1673	2357
28.81	19743	11149	9417	23105	16755	14329	14507	11596	14003	8462	2133	2087	2134	1986	2139	2088	2450	2088	2121	2147	2117	2101	2048	2095			28.81	14599	18029	17111	11519	17820	10485	9051	8330	2870	10662	8259	10875	1668	4981	1924	1681	1633	1638	1708	1673	1726	2408
29.53	20469	13864	11404	23125	18488	14283	16228	12887	15137	9804	2148	2049	2120	2093	2145	2062	2386	2113	2137	2096	2050	2071	2094	2069			29.53	14487	18197	18206	13493	16904	11355	9908	9555	3451	12173	8561	10769	1686	5685	2476	1714	1663	1687	1702	1635	1686	2401
30.25	22292	12396	11640	25560	19753	15322	19272	13719	18076	10541	2184	2073	2063	2097	2159	2023	2491	2059	2095	2156	2024	2054	2029	2102			30.25	16598	19242	20300	13137	17929	11993	10862	10676	3972	13379	10010	11509	1650	6690	2703	1660	1592	1628	1663	1679	1638	2380
30.97	24827	14587	12226	28479	20087	16994	19667	15602	19583	11191	2088	2020	2094	2095	2136	2048	2494	2052	2073	2129	2070	2090	2057	2018			30.97	18868	20552	20832	14798	20760	13670	11009	11176	4756	14274	10483	13636	1700	7597	3465	1691	1570	1579	1694	1654	1635	2370
31.69	25411	15020	14130	28766	24894	18120	19496	16438	23414	12895	2148	2057	2063	2084	2145	2028	2441	2084	2116	2160	2036	2032	2081	2054			31.69	19273	20952	20971	15776	20449	14570	12198	12399	5071	15778	11512	14080	1642	8010	4096	1740	1575	1632	1668	1661	1632	2450
32.41	29067	16430	14783	31317	25367	18662	21544	17875	22105	13359	2131	2062	2168	2062	2101	2052	2434	2044	2095	2189	2124	2081	2097	2028			32.41	19676	22087	22402	16226	20205	17081	13455	12861	6162	16929	12357	17734	1652	8640	4916	1714	1646	1624	1653	1659	1676	2342
33.13	28651	16828	15174	29620	26571	21824	24835	18404	24354	14321	2122	2006	2094	2134	2106	2050	2442	2083	2113	2120	2086	2106	2030	2073			33.13	22137	22687	22858	18635	22395	16757	14003	14343	6877	17461	12911	16885	1674	10398	5588	1807	1644	1625	1690	1671	1676	2335
33.85	30954	18783	17742	31645	28985	24028	23182	20676	27903	15373	2136	2029	2093	1959	2132	2015	2497	2047	2063	2095	2086	2096	2041	2033			33.85	20914	23883	23484	19227	22442	17662	14755	15525	7147	17457	14217	18203	1638	10543	6798	2029	1589	1639	1666	1622	1670	2302
34.57	31369	18542	17342	33911	31269	23730	23355	22632	25748	17049	2134	2009	2054	2038	2152	1983	2392	2007	2094	2119	2131	2091	2063	2021			34.57	24327	24459	24849	19792	23069	20075	15217	15049	7870	18364	14270	18279	1722	11399	7487	2191	1634	1616	1690	1622	1671	2210
35.29	34267	20436	18939	34722	32812	24789	26653	23228	29730	17879	2156	2007	2123	2056	2109	2029	2471	2115	2024	2094	2097	2089	2053	2055			35.29	22551	24729	25697	21580	26228	18428	16833	18206	8976	20582	15090	19236	1604	12484	8951	2651	1626	1645	1661	1671	1664	2376
36.01	34940	20077	21038	38188	33854	24001	29273	22893	28411	17601	2160	2087	2139	2055	2147	1995	2442	2040	2031	2165	2051	2042	2095	2042			36.01	23818	26094	28178	21820	27022	21009	17892	18485	10306	20918	16498	20885	1701	13250	10029	3510	1644	1617	1705	1632	1648	2318
36.73	38095	22178	21698	31869	34960	27593	30008	24605	32180	18401	2072	1969	2100	2028	2103	2007	2444	2037	2053	2111	2029	2042	2040	2073			36.73	26855	25989	28478	24296	26579	20074	18673	18036	9790	21147	16754	22129	1704	14376	11036	3750	1615	1644	1635	1637	1659	2299
37.45	38323	23971	22870	33194	36871	28269	28801	27535	33254	20150	2108	2032	2051	1941	2034	1990	2477	2047	2072	2130	2102	2072	2078	2070			37.45	28041	26322	29500	24414	30462	22801	19667	20593	11159	22148	17849	22047	1634	15938	11896	4477	1641	1637	1656	1657	1657	2329
38.17	39536	26118	23822	34917	36866	27916	29765	25928	32388	20239	2103	2059	1992	2019	2082	1968	2439	2033	2063	2062	2042	2056	2084	2088			38.17	27215	27226	28509	26607	29370	22372	19305	20344	11147	23159	18231	23090	1637	15847	12257	5205	1620	1635	1668	1625	1667	2322
38.9	37560	22778	25814	39183	39562	29150	27896	26957	35249	21296	2123	1995	2051	2012	2156	2006	2387	2043	2003	2146	2035	2016	2085	2020			38.9	28577	27166	27529	28329	30136	23464	20911	20890	12676	23806	18668	22687	1597	17245	13342	5669	1582	1588	1689	1579	1665	2260
39.62	38457	26000	26520	41628	41185	31011	31952	27515	33622	21932	2084	1949	2049	1992	2123	2015	2451	2013	2155	2116	2070	2094	2055	2024			39.62	28214	29014	28688	26154	29981	22411	20936	22032	13219	23475	19798	25567	1621	18079	14888	6786	1585	1620	1627	1608	1667	2360
40.34	40602	26413	26854	37025	38001	31011	30122	26217	33573	22545	2112	1961	2059	1999	2093	1984	2406	2089	2047	2097	2096	2063	2024	1992			40.34	29256	29157	30476	27155	30906	26251	22175	22780	13356	24053	20891	24686	1586	19028	15230	7253	1600	1636	1671	1653	1629	2337
41.06	43137	27834	27701	39243	40138	29786	31976	30034	36941	22732	2046	2072	2100	1985	2076	2000	2450	2026	2069	2191	2122	1933	2083	2001			41.06	27913	29666	30159	26819	29386	25553	21298	22629	14032	23675	21119	27492	1662	19799	16576	8120	1693	1647	1678	1642	1622	2327
41.78	40567	28889	28636	36503	43436	30382	34696	30032	37108	25045	2179	1938	2066	2001	2112	2075	2404	2101	2036	2050	2033	2070	2050	2026			41.78	28721	27287	31418	28260	30996	26715	22853	25430	14597	24171	20675	24962	1589	20577	17149	9860	1592	1654	1641	1650	1659	2347
42.5	42532	27343	30515	36350	43196	32025	31069	28504	32561	24648	2092	1958	2050	2009	2135	1971	2455	1999	2061	2046	2036	2071	2055	2049			42.5	28337	27453	30602	28516	33496	25932	23301	25050	16405	26418	21968	26556	1662	22496	18062	9705	1622	1623	1663	1624	1621	2358
43.22	43613	28692	30748	40028	43776	30120	31787	31557	38340	24053	2109	2055	2016	2012	2103	1984	2453	2028	2016	1992	2044	2025	2041	2076			43.22	31877	28268	29373	29419	30608	24440	22894	25423	16537	26444	22150	25763	1605	22448	17548	10807	1587	1597	1694	1675	1636	2251
43.94	42110	31461	31858	36937	44485	32573	33206	27342	36855	25086	2104	1959	2049	2034	2132	2000	2399	2031	2061	2041	2067	2004	2042	2068			43.94	33572	27032	32181	28562	28724	27095	24460	26443	17105	28602	22006	26325	1621	24039	18458	11759	1611	1608	1662	1660	1684	2325
44.66	41227	29663	31378	34889	42580	31557	30338	29918	37827	24886	2111	1994	2083	2025	2110	2011	2444	1976	2043	2093	2095	2089	2052	2018			44.66	34585	27677	30872	28688	29540	25615	23637	25072	17761	26631	24198	27266	1613	24354	20417	12404	1620	1568	1677	1632	1669	2289
45.38	43406	30168	32666	40268	42658	32273	31510	29983	35465	28338	2105	1965	2086	2001	2109	2019	2377	2063	2013	2038	2142	2100	2004	2069			45.38	32120	29692	31687	28635	28676	25160	25479	25388	17836	25483	23146	26504	1601	23505	19742	13291	1613	1593	1667	1639	1629	2336
46.1	42866	30887	33131	37070	41381	32881	31663	30598	37532	25792	2103	1938	2036	1984	2074	1995	2363	1980	1993	2089	2095	1986	2042	2069			46.1	32038	27703	30269	29983	32430	27826	24692	25091	19041	26394	23746	29374	1581	24740	21819	13308	1665	1610	1670	1621	1640	2349
46.82	42735	30277	35148	37379	44081	34427	31187	29893	38176	27439	2111	1978	2075	1990	2068	1947	2392	2061	2012	2038	2125	2073	2025	2031			46.82	31899	28811	29960	31251	33389	27193	24086	26909	20255	27377	24389	26377	1613	25597	20941	14054	1650	1636	1642	1619	1645	2238
47.54	43252	31539	34351	36363	42599	32174	33836	30407	38371	27871	2068	1995	2097	2044	2108	2044	2429	2004	2055	2134	2078	2041	2081	1953			47.54	32395	29094	30213	32453	29831	26203	25627	25647	19834	25419	24207	27740	1621	25929	21111	15605	1665	1596	1675	1587	1644	2347
48.26	43175	33954	34901	37864	40663	31359	30022	30771	37591	25502	2121	1994	2057	2022	2103	2006	2484	2017	2056	2027	2205	2008	2018	2028			48.26	31320	28413	30701	31418	29352	27006	24208	27362	20658	26268	24612	26895	1580	27159	21885	15820	1588	1582	1667	1596	1595	2371
48.98	42178	30032	31616	38687	42345	32107	31955	31461	36521	25848	2158	1991	2110	1988	2063	1982	2342	2054	2076	2101	2355	2006	2074	2007			48.98	33528	29614	29767	30877	29998	27159	26710	26512	19823	26023	23726	25353	1595	26627	21559	16826	1612	1585	1666	1571	1632	2388
49.7	41487	31267	34186	36697	39421	31954	30300	29588	35444	26142	2126	1985	2119	2032	2068	2018	2384	2239	2033	2017	2443	1997	2062	2025			49.7	32561	28088	31774	30003	29806	28571	25333	27257	20259	26787	23710	26543	1607	25107	22328	16777	1615	1598	1614	1615	1620	2219
50.42	41529	29413	33796	35326	43113	32484	30853	29103	37563	25351	2030	1977	2165	2028	2120	1956	2450	2525	1962	2004	2663	2069	2025	2029			50.42	30769	29272	31111	30255	28618	27942	24767	27026	21418	28021	24224	28393	1585	26407	23186	17131	1595	1611	1675	1646	1632	2373
[truncated: 51 more columns]

## Sheet: Fig 2A
Dilutions	10-Fold				Dilutions	5-Fold				Dilutions	2-Fold
4	100	100	100		4	100	100	100		4	100	100	100
5	100	100	100		4.7	100	100	100		4.3	100	100	100
6	50	100	100		5.4	100	100	100		4.6	100	100	100
7	0	25	25		6	100	75	75		4.9	100	100	100
8	0	0	0		6.8	25	50	0		5.2	100	100	100
9	0	0	0		7.5	25	25	25		5.5	100	100	100
					8.2	0	0	0		5.8	50	75	50
					8.9	0	0	0		6.1	50	50	50
										6.4	25	25	25
										6.7	25	0	25
										7	0	25	0
										7.3	25	0	25
										7.6	0	0	0
										8.2	0	0	0
										8.8	0	0	0

## Sheet: Fig 2B
10-Fold	5-Fold	2-Fold
5.69	6.38	5.87
6.44	6.13	5.87
6.19	6.13	5.87

## Sheet: Fig 2C
Dilutions	4-reps				Dilutions	8-reps				Dilutions	12-reps
4	100	100	100		4	100	100	100		4	100	100	100
5	100	100	100		5	100	100	100		5	100	100	100
6	75	50	100		6	62.5	75	75		6	75	66.7	75
7	25	25	50		7	25	12.5	37.5		7	33.3	16.6	16.6
8	0	0	0		8	25	50	0		8	0	0	0
9	0	0	0		9	0	0	12.5		9	0	8.3	0

## Sheet: Fig 2D
4-reps	8-reps	12-reps
6.2	6	6.27
5.9	6	6.11
6.7	6.4	6.1

## Sheet: Fig 2E
Dilutions	10-Fold				Dilutions	5-Fold				Dilutions	2-Fold
4	100	100	100		4	100	100	100		4	100	100	100
5	100	100	100		4.7	100	100	100		4.3	100	100	100
6	100	75	50		5.4	100	75	100		4.6	100	100	100
7	50	0	25		6	50	50	0		4.9	100	100	100
8	0	0	0		6.8	50	25	25		5.2	100	100	100
9	25	25	0		7.5	0	25	0		5.5	100	100	100
					8.2	0	0	0		5.8	100	100	100
					8.9	0	0	0		6.1	75	25	100
										6.4	75	25	100
										6.7	25	50	25
										7	25	0	0
										7.3	0	0	0
										7.6	0	0	0
										8.2	0	0	0
										8.8	0	0	0

## Sheet: Fig 2F
10-Fold	5-Fold	2-Fold
6.94	6.13	6.24
6.94	5.95	6.32
5.94	5.6	6.32

## Sheet: Fig 2G
Dilutions	4-reps				Dilutions	8-reps				Dilutions	12-reps
4	100	100	100		4	100	100	100		4	100	100	100
5	100	100	100		5	100	100	100		5	100	100	100
6	100	100	100		6	100	87.5	100		6	100	91.6	83.3
7	25	75	0		7	50	25	25		7	33.3	33.3	41.6
8	0	0	0		8	0	0	0		8	0	0	0
9	0	0	0		9	0	25	0		9	0	0	0

## Sheet: Fig 2H
4-reps	8-reps	12-reps
6.45	6.7	6.52
6.95	6.6	6.45
6.2	6.4	6.48

## Sheet: S2A Fig
10-Fold	5-Fold	2-Fold
0.288	0.24	0.17
0.25	0.312	0.15
0.288	0.31	0.15

[truncated: 33 more sheets: S2B Fig, S2C Fig, S2D Fig, S3A Fig, S3B Fig, S3C Fig, S3D Fig, Fig 3A, Fig 3B, Fig 4A, Fig 4B, S4 Fig, Fig 5, S5 Fig, S6 Fig, Fig 6, S7 Fig, S8 Fig, S9 Fig, Fig 7 …]
